# Supplementary material for: Latent class analysis identifies distinct pain phenotypes in newly diagnosed systemic juvenile idiopathic arthritis
Source: Arthritis Res Ther. 2025 Mar 31;27:71. doi: 10.1186/s13075-025-03534-7 (PMC11956179; doi:10.1186/s13075-025-03534-7)
Supplement: Supplementary file 2 — Supplementary Material 2: sJIA Pain Phenotype Data. Contains the dataset used in the study [file 13075_2025_3534_MOESM2_ESM.xlsx]

## Sheet: DATA-sJIA
ID	time	sev	gong	count	imf	quan	shou	ZK	ZY	TT
1	1	2	1	0	1	0	1	0	8	1
2	4	2	2	1	1	0	1	0	7	1
3	2	2	3	1	1	0	1	0	20	1
4	4	3	1	0	0	0	0	1	11	1
5	4	3	3	1	1	0	0	0	8	1
6	1	2	2	1	1	0	0	0	8	1
7	2	1	1	0	0	0	1	1	12	1
8	2	1	2	1	0	0	1	0	16	0
9	0	0	0	0	0	0	0	1	18	0
10	2	2	1	0	0	0	1	0	15	1
11	0	0	0	1	0	1	0	1	16	0
12	1	0	2	0	0	0	0	0	22	0
13	4	2	2	0	0	0	1	1	21	1
14	2	0	2	1	1	0	1	0	10	0
15	1	1	1	1	0	0	1	0	15	0
16	0	0	0	0	1	0	0	1	12	0
17	1	1	1	1	0	1	0	1	8	0
18	2	1	2	0	0	1	1	0	5	0
19	0	0	0	1	1	1	0	0	19	0
20	2	2	2	1	1	1	1	0	12	1
21	2	0	1	1	1	0	1	0	13	0
22	0	0	0	0	0	0	0	0	3	0
23	1	1	1	1	0	0	0	0	13	0
24	3	2	3	0	1	0	1	0	14	0
25	2	3	1	1	0	1	0	0	9	0
26	1	1	1	0	1	0	0	1	14	0
27	2	1	2	1	1	1	0	0	19	0
28	1	1	2	1	0	1	0	0	7	1
29	2	2	3	0	1	0	1	0	7	1
30	0	0	0	1	1	0	0	1	17	0
31	4	0	1	1	0	0	0	1	10	0
32	2	1	1	0	0	1	0	1	26	1
33	2	2	2	1	1	0	1	0	5	1
34	0	0	0	0	0	0	0	1	25	0
35	2	3	1	1	1	0	1	0	5	1
36	2	1	1	1	1	0	1	1	20	1
37	1	1	1	1	1	0	1	0	8	1
38	0	0	0	0	0	1	0	1	17	0
39	2	3	3	1	0	0	1	0	10	0
40	3	3	1	1	0	0	1	0	7	1
41	1	2	1	1	0	0	0	0	8	0
42	2	1	1	1	0	1	1	0	13	0
43	0	0	0	1	1	0	0	0	9	0
44	1	2	1	1	1	0	1	0	6	1
45	1	2	1	1	0	0	1	1	21	0
46	1	2	2	1	1	0	0	0	5	1
47	4	1	1	1	1	0	0	0	4	1
48	1	0	1	0	0	0	0	1	10	0
49	1	1	2	1	0	1	1	0	18	1
50	4	2	1	1	1	0	0	0	15	0
51	3	2	3	0	1	0	1	0	12	0
52	3	2	1	1	1	0	1	0	8	1
53	0	0	0	1	1	0	0	0	8	1
54	0	0	0	0	1	0	0	0	20	0
55	0	0	0	0	1	1	0	1	15	0
56	2	1	1	1	0	0	1	0	9	0
57	3	3	1	1	1	0	1	0	12	0
58	2	2	1	1	0	0	0	0	1	0
59	1	2	2	1	1	1	1	0	7	1
60	0	0	0	1	0	0	0	0	8	0
61	3	3	2	0	1	0	1	0	7	1
62	2	1	1	0	1	1	1	0	9	1
63	2	2	1	1	1	0	1	0	10	1
64	0	0	0	0	1	0	0	0	13	0
65	1	1	2	1	1	0	0	0	6	1
66	2	1	1	0	0	1	0	1	15	0
67	1	0	1	1	1	0	0	0	12	0
68	1	2	1	1	1	0	1	1	11	0
69	2	2	1	1	0	1	1	0	13	1
70	4	3	3	1	0	0	0	0	5	1
71	0	0	0	0	0	0	0	1	16	0
72	2	2	1	0	1	0	1	1	15	0
73	3	3	1	0	1	0	1	0	8	1
74	2	1	3	0	1	1	1	0	19	1
75	4	1	1	0	0	0	0	1	31	1
76	1	1	1	1	1	0	1	0	9	1
77	1	2	1	0	1	0	1	0	12	1
78	2	2	1	1	1	0	0	0	7	1
79	0	0	0	0	0	0	0	0	8	0
80	0	0	0	1	0	0	0	0	23	0
81	2	0	1	0	0	1	0	1	17	0
82	2	2	1	1	0	0	1	0	11	0
83	0	0	0	0	1	1	0	1	30	1
84	0	0	0	0	0	1	0	1	19	0
85	3	1	3	1	0	0	0	0	8	1
86	0	0	0	0	0	1	0	1	23	1
87	1	1	1	0	0	0	1	1	24	0
88	3	2	1	1	0	0	1	0	8	1
89	0	0	0	1	0	1	0	1	41	0
90	3	2	1	0	1	0	1	0	10	0
91	2	3	1	0	0	1	0	1	17	0
92	2	0	1	0	1	0	0	0	10	1
93	1	2	1	0	1	0	1	0	13	0
94	0	0	0	0	1	1	0	0	16	0
95	1	1	1	1	1	0	0	0	11	0
96	2	1	1	0	0	1	1	0	29	1
97	2	0	2	0	0	0	0	0	26	0
98	0	0	0	0	0	0	0	1	17	0
99	2	1	2	0	0	1	1	1	13	1
100	2	1	1	0	1	0	0	1	15	1
101	0	0	0	0	0	0	0	0	17	0
102	1	2	3	1	1	0	1	0	25	0
103	4	1	1	0	1	0	1	1	12	0
104	2	3	2	1	0	0	1	0	8	0
105	2	1	1	0	0	1	0	0	7	1
106	2	1	1	1	1	0	1	0	7	1
107	0	0	0	0	0	0	0	1	16	1
108	2	0	1	1	1	0	0	0	8	0
109	2	1	1	0	1	0	1	0	7	0
110	3	0	2	0	0	0	1	1	20	0
111	0	0	0	0	0	0	0	1	14	0
112	3	1	3	0	1	0	1	0	19	0
113	2	0	1	0	1	0	1	0	22	0
114	0	0	0	1	0	1	0	0	16	0
115	0	0	0	1	1	1	1	1	13	1
116	0	0	0	0	0	1	0	0	17	1
117	3	2	1	0	1	0	0	0	14	0
118	2	2	3	0	0	0	1	0	10	0
119	1	3	3	1	0	1	1	0	6	1
120	1	1	1	1	1	0	1	0	5	0
121	2	0	1	0	0	1	0	0	13	0
122	2	2	2	0	1	0	1	0	7	1
123	2	3	1	0	0	1	1	0	11	0
124	0	0	0	0	1	0	0	1	16	0
125	1	1	1	1	1	0	1	0	18	0
126	2	2	1	1	1	1	1	0	13	0
127	1	1	1	0	0	1	0	1	11	0
128	0	0	0	0	0	1	0	1	26	0
129	2	1	3	0	1	0	1	0	20	0
130	2	2	3	0	1	0	1	0	8	0
131	1	2	3	1	1	0	1	0	10	0
132	2	1	1	1	1	0	1	0	6	1
133	3	1	1	1	0	0	0	0	16	0
134	0	0	0	1	1	0	0	0	16	0
135	3	1	2	1	0	0	1	1	14	1
136	0	0	0	1	1	0	0	0	13	0
137	3	1	2	0	0	0	0	0	10	0
138	0	0	0	0	0	0	1	1	27	1
139	0	0	0	1	0	1	0	0	17	0
140	0	0	0	0	0	1	0	1	39	1
141	4	3	1	1	1	0	1	0	8	1
142	0	0	0	0	1	0	0	0	13	0
143	0	0	0	0	0	0	0	0	6	0
144	3	3	1	1	1	0	1	0	6	1
145	2	0	2	1	1	1	1	0	8	0
146	2	2	2	1	1	0	1	1	19	1
147	0	1	1	0	0	0	0	0	9	1
148	3	2	3	0	0	0	1	1	24	0
149	2	1	2	1	1	0	1	0	14	0
150	0	0	0	0	0	0	0	0	18	0
151	0	0	0	0	0	1	0	1	13	0
152	1	1	1	0	0	1	0	1	12	0
153	0	0	0	1	0	1	0	1	27	0
154	1	3	2	1	1	0	1	0	7	1
155	1	1	2	1	1	0	1	0	5	1
156	0	0	0	0	0	0	0	0	10	0
157	2	2	2	0	1	0	1	0	10	1
158	1	1	3	0	1	0	1	0	7	1
159	2	3	1	1	1	0	1	0	13	1
160	0	0	0	0	0	0	0	0	11	0
161	2	1	2	0	1	1	1	0	24	1
162	2	1	1	0	1	1	0	0	15	1
163	2	3	2	1	1	0	1	0	8	1
164	1	2	3	0	1	0	1	0	8	0
165	0	0	0	0	0	0	0	1	14	0
